# Supplementary material for: Analytical Purity Determinations of Universal Food-Spice Curcuma longa through a QbD Validated HPLC Approach with Critical Parametric Predictors and Operable-Design’s Monte Carlo Simulations: Analysis of Extracts, Forced-Degradants, and Capsules and Tablets-Based Pharmaceutical Dosage Forms
Source: Foods. 2023 Feb 27;12(5):1010. doi: 10.3390/foods12051010 (PMC10000774; doi:10.3390/foods12051010)
Supplement: Supplementary file 1 [file foods-12-01010-s001.zip]

Archive with 1 entries (1 files):
- foods-2069488-supplementary.pdf
